# Supplementary material for: Description of a new species of Julolaelaps (Acari, Mesostigmata, Laelapidae) from Iran
Source: Zookeys. 2015 Oct 12;(526):105–16. doi: 10.3897/zookeys.526.5946 (PMC4607847; doi:10.3897/zookeys.526.5946)
Supplement: XML Treatment for Julolaelaps hallidayi [file zookeys.526.5946-treatment1.xml]

<!DOCTYPE tp:taxon-treatment
  PUBLIC "-//TaxonX//DTD Taxonomic Treatment Publishing DTD v0 20100105//EN" "tax-treatment-NSO.dtd">
<tp:taxon-treatment xmlns:tp="http://www.plazi.org/taxpub"><tp:treatment-meta><kwd-group><label>Taxon classification</label><kwd><named-content content-type="kingdom">Animalia</named-content></kwd><kwd><named-content content-type="order">Mesostigmata</named-content></kwd><kwd><named-content content-type="family">Laelapidae</named-content></kwd></kwd-group><mixed-citation publication-type="journal"><person-group><name><surname>Nemati</surname><given-names>Alireza</given-names></name><name><surname>Riahi</surname><given-names>Elham</given-names></name><name><surname>Gwiazdowicz</surname><given-names>Dariusz J.</given-names></name></person-group><article-title>Description of a new species of <italic><tp:taxon-name><tp:taxon-name-part taxon-name-part-type="genus">Julolaelaps</tp:taxon-name-part></tp:taxon-name></italic> (<tp:taxon-name><tp:taxon-name-part taxon-name-part-type="subclass">Acari</tp:taxon-name-part></tp:taxon-name>, <tp:taxon-name><tp:taxon-name-part taxon-name-part-type="order">Mesostigmata</tp:taxon-name-part></tp:taxon-name>, <tp:taxon-name><tp:taxon-name-part taxon-name-part-type="family">Laelapidae</tp:taxon-name-part></tp:taxon-name>) from Iran</article-title><source>Zookeys</source><day>12</day><month>10</month><year>2015</year><volume>2015</volume><issue>526</issue><fpage>105</fpage><lpage>116</lpage><pub-id pub-id-type="doi">10.3897/zookeys.526.5946</pub-id></mixed-citation></tp:treatment-meta><tp:nomenclature><tp:taxon-name>
                        <tp:taxon-name-part taxon-name-part-type="genus">Julolaelaps</tp:taxon-name-part>
                        <tp:taxon-name-part taxon-name-part-type="species">hallidayi</tp:taxon-name-part>
                        <object-id xmlns:xlink="http://www.w3.org/1999/xlink" content-type="zoobank" xlink:type="simple">http://zoobank.org/98513061-C2DA-41B3-80DF-E0A373F2053A</object-id>
                    </tp:taxon-name><tp:taxon-status xmlns:xlink="http://www.w3.org/1999/xlink" xlink:type="simple">sp. n.</tp:taxon-status><xref ref-type="fig" rid="F1">Figures 1–2</xref><xref ref-type="fig" rid="F2">, 3–5</xref><xref ref-type="fig" rid="F3">, 6–9</xref><xref ref-type="fig" rid="F4">, 10–13</xref></tp:nomenclature><tp:treatment-sec sec-type="Specimens examined"><title>Specimens examined.</title><p>Holotype, female, Brujen region, Chaharmahal va Bakhtiari province, Iran, soil, coll., B. Jalili, 2011; paratype, female (same data as holotype): deposited in Acarological Laboratory of Shahrekord University, Chaharmahal va Bakhtiari province, Iran; paratype, female collected from soil, Shahreza, Esfahan province, coll., F. Shameli, 2014: deposited in the Senckenberg Museum fur Naturkunde Görlitz, Germany.</p></tp:treatment-sec><tp:treatment-sec sec-type="Note"><title>Note.</title><p>Some unknown arthropods species such as members of <tp:taxon-name><tp:taxon-name-part taxon-name-part-type="order">Thysanura</tp:taxon-name-part></tp:taxon-name>, <tp:taxon-name><tp:taxon-name-part taxon-name-part-type="order">Microcoryphia</tp:taxon-name-part></tp:taxon-name>, <tp:taxon-name><tp:taxon-name-part taxon-name-part-type="class">Diplopoda</tp:taxon-name-part></tp:taxon-name> and <tp:taxon-name><tp:taxon-name-part taxon-name-part-type="class">Chilopoda</tp:taxon-name-part></tp:taxon-name> were separated associated with the soil which contained specimens of <italic><tp:taxon-name><tp:taxon-name-part taxon-name-part-type="genus">Julolaelaps</tp:taxon-name-part></tp:taxon-name></italic> species.</p></tp:treatment-sec><tp:treatment-sec sec-type="Diagnosis"><title>Diagnosis.</title><p>Medium sized laelapid mite; with 33 pairs of simple acicular setae on dorsal shield, setae <italic>z1, z3, z6, r4</italic>, and <italic>r6</italic> missing in podonotal part, without extra setae between <italic>J</italic> and <italic>Z</italic> series; pre-sternal area not sclerotized; genital shield with reticulated pattern possess seven closed cells with eight small indentations at their margins, cells surrounded antero-laterally by inverse V shaped lines; peritremes short, extending to posterior margin of coxae II; tibia I and III with two <italic>pl</italic> and one <italic>al</italic> respectively.</p><p><bold><italic>Dorsal idiosoma</italic></bold>. Dorsal idiosoma oval-shaped (Fig. <xref ref-type="fig" rid="F1">1</xref>), dorsal shield covered all dorsal surface, polygonal reticulation distinct on whole dorsum except of small area around <italic>j4</italic> and area between <italic>z5</italic> and <italic>j6</italic>. Dorsal shield 489-567 long, 341-348 wide between of setae <italic>r3-5</italic> (n = 3), with 33 pairs of simple acicular setae (Fig. <xref ref-type="fig" rid="F1">2</xref>), 18 pairs (<italic>j1-6, z2, z4-5, s1-6</italic> and <italic>r2-3, r5</italic>) located on podonotum, <italic>z1, z3, z6, r4</italic>, and <italic>r6</italic> missing on dorsal shield in podonotal part, and 15 pairs on opisthonotum (<italic>J1-5</italic>, <italic>Z1-5</italic> and <italic>S1-5</italic>) without extra setae between <italic>J</italic> and <italic>Z</italic> series. Dorsal setae length: <italic>j1</italic> (16-18), <italic>j2-6</italic> (20-31), <italic>z2</italic> and <italic>z4</italic> (34-39), <italic>z5</italic> (26), <italic>s1-6</italic> (29-39), <italic>r2-3, r5</italic> (29-36), <italic>J1-5</italic> (20-34), <italic>Z1-5</italic> (29- 42), <italic>S1-5</italic> (34-39). Cuticle between dorsal and ventral side of body bent down on ventral side, and bearing <italic>R1</italic> (18-21), <italic>R2</italic> (21-23), <italic>R4</italic> (23-29), <italic>R5</italic> (23-26), <italic>R6</italic> (26-29), and <italic>UR1-2</italic> (23-26). Podonotal part with three and opisthonotal region with seven pairs of discernible pore-like structures, as shown in figure 1; however, it is acknowledged that some might have been overlooked.</p><fig id="F1" position="float" orientation="portrait"><label>Figures 1–2.</label><caption><p><italic><tp:taxon-name><tp:taxon-name-part taxon-name-part-type="genus">Julolaelaps</tp:taxon-name-part> <tp:taxon-name-part taxon-name-part-type="species">hallidayi</tp:taxon-name-part></tp:taxon-name></italic> sp. n. (female): <bold>1</bold> Dorsal idiosoma <bold>2</bold> Example of dorsal setae.</p></caption><graphic xmlns:xlink="http://www.w3.org/1999/xlink" xlink:href="zookeys-526-105-g001.jpg" position="float" orientation="portrait" xlink:type="simple" id="oo_60041.jpg"/></fig><!--PageBreak--><p><bold><italic>Ventral idiosoma</italic></bold> (Fig. <xref ref-type="fig" rid="F2">3</xref>). Tritosternum with columnar base, 18–21 long, and pilose laciniae (62). Pre-sternal area not sclerotized, with lines striation. Sternal shield with thin line reticulation in lateral surfaces, 96–99 long, 148–151 wide (at level of projection between coxae II-III) and 99 slightly above the insertion of <italic>st2</italic> (narrowest point), antero-medially slightly concave, posterior margin irregular. Sternal setae very short, <italic>st1-3</italic> (4), smooth, with conspicuous alveoli, <italic>iv1</italic> slit-like, located slightly behind <italic>st1</italic>, <italic>iv2</italic> slit-like, between <italic>st2-st3</italic>. Metasternal plates absent. Setae <italic>st4</italic> (5) and pore-like <!--PageBreak--><italic>iv3</italic> located on integument posterior to sternal shield and interior to endopodal plates III/IV. Tongue-shaped genital shield 205–211 µm long (excluding hyaline flap at base of posterior margin of sternal shield), 83-88 wide at level of <italic>st5</italic>, and 101 at widest part near para-genital platelets, the ratio of length to width (L/W) is 2.32 /2.53 (width at level of <italic>st5</italic>), bearing one pair of setae (<italic>st5</italic> = 4-5) and reticulated pattern with seven closed cells with eight small indentations at their margins, cells surrounded antero-laterally by inverse V shaped lines (Fig. <xref ref-type="fig" rid="F2">3</xref>), genital shield separated from anal shield by about the length of the anal opening, paragenital pore-like opening on soft integument between genital seta and coxa IV. Subtriangular anal shield reticulated, anterior margin semi-circular, 78–83 long, and 73–75 wide, with one pair of minute adanal gland pores (<italic>gv3</italic>) on lateral margins, paranal setae (10) slightly smaller than post-anal seta (13). Cribrum extending laterally slightly upper than the level of post-anal seta <!--PageBreak-->insertion. Opisthogastric surface with one pair of suboval metapodal plates, one pairs of minute platelets (between metapodal plate and para-genital platelet), one pair of narrow, slightly elongate para-genital platelets, smooth setae <italic>Jv1-3</italic> (6-8), <italic>Jv4</italic> (18-23), <italic>Jv5</italic> (26), <italic>Zv1</italic> (5-7), <italic>Zv2</italic> (8-10), <italic>Zv3</italic> (13-16), <italic>Zv4</italic> (23-26), <italic>Zv5</italic> (26-29), (Figs <xref ref-type="fig" rid="F2">4–5</xref>), and five pairs of pore-like structures. Stigmata located in anterior level of coxa IV surrounded by nearly narrow stigmatal plate. Peritremes short, extending to posterior margin of coxae II, peritrematal plate wider in anterior part, and with one glandular poroid <italic>gp</italic> (Fig. <xref ref-type="fig" rid="F2">3</xref>), separated from exopodal shield. Small poststigmatal plate with two pores. Exopodal plates like a narrow crescent-shape strip expanded posteriad coxae IV. Endopodal plates II/III fused to lateral margins of sternal shield, and III-IV elongate, narrow and angular.</p><fig id="F2" position="float" orientation="portrait"><label>Figures 3–5.</label><caption><p><italic><tp:taxon-name><tp:taxon-name-part taxon-name-part-type="genus">Julolaelaps</tp:taxon-name-part> <tp:taxon-name-part taxon-name-part-type="species">hallidayi</tp:taxon-name-part></tp:taxon-name></italic> sp. n. (female): <bold>3</bold> Ventral idiosoma <bold>4–5</bold> Examples of ventral setae.</p></caption><graphic xmlns:xlink="http://www.w3.org/1999/xlink" xlink:href="zookeys-526-105-g002.jpg" position="float" orientation="portrait" xlink:type="simple" id="oo_60042.jpg"/></fig><!--PageBreak--><p><bold><italic>Gnathosoma</italic></bold>. Hypostome (Fig. <xref ref-type="fig" rid="F3">6</xref>) with three pairs of smooth simple setae; <italic>h1-3</italic> (8-10), palpcoxal setae 8-9 long. Deutosternal groove with six rows of multi-dentate (6-8 teeth), the denticles tend to be smaller from anterior to posterior rows. Corniculi normal (30-32), horn-like. Epistome with nearly smooth rounded anterior margin (Fig. <xref ref-type="fig" rid="F3">7</xref>). Cheliceral arthrodial processes crownet-like (Fig. <xref ref-type="fig" rid="F3">8</xref>), movable digit (26-29) with two teeth in addition to apical tooth, middle article 75-78 long, ending in fixed digit (29-31), bearing two teeth in addition to terminal tooth and very short setaceous pilus dentilis. Palp chaetotaxy normal for the free-living forms (sensu <xref ref-type="bibr" rid="B7">Evans and Till 1965</xref>), with simple and thin setae except <italic>al</italic> on femur, and <italic>al1</italic> and <italic>al2</italic> on genu slightly thickened; palp-tarsal claw two-tined, basal tine smaller (Fig. <xref ref-type="fig" rid="F3">9</xref>).</p><fig id="F3" position="float" orientation="portrait"><label>Figures 6–9.</label><caption><p><italic><tp:taxon-name><tp:taxon-name-part taxon-name-part-type="genus">Julolaelaps</tp:taxon-name-part> <tp:taxon-name-part taxon-name-part-type="species">hallidayi</tp:taxon-name-part></tp:taxon-name></italic> sp. n., (female): <bold>6</bold> Subcapitulum <bold>7</bold> Epistome <bold>8</bold> Chelicera <bold>9</bold> Palp.</p></caption><graphic xmlns:xlink="http://www.w3.org/1999/xlink" xlink:href="zookeys-526-105-g003.jpg" position="float" orientation="portrait" xlink:type="simple" id="oo_60043.jpg"/></fig><p><bold><italic>Legs</italic></bold>. Tarsi I-IV with small and not well sclerotized claws, the sclerotization status is more distinct in their tips (Figs <xref ref-type="fig" rid="F4">10–13</xref>). <bold>Leg I</bold> 374, coxa (70-73), trochanter (29-34), basi-femur (18-21), telo-femur (42), genu (42-47), tibia (55-60), tarsus (107-112); <bold>leg II</bold> 278-302 coxa (34-47), trochanter (31-39), basi-femur (16), telo-femur (34-39), genu (36-44), tibia (39), tarsus (75-91); <bold>leg III</bold> 307, coxa (36-39), trochanter (52), basi-femur (23), telo-femur (34), genu (31-36), tibia (34-36), tarsus (91); <bold>leg IV</bold> 359-385, coxa (39-47), trochanter (65-70), basi-femur (18-23), telo-femur (47-52), genu (39), tibia (44), tarsus (107-109). Legs I and IV longer than legs II and III. All leg setae smooth and pointed. Chaetotaxy of legs is as follows: <bold>Leg I</bold>: coxa 0 0/1 0/1 0; trochanter 1 0/2 1/1 1 (<italic>pl</italic> and <italic>pv</italic> slightly thickened); femur 2 3/12/2 2 (<italic>ad2</italic>, <italic>pd1</italic> and <italic>pl2</italic> slightly thickened); genu 2 3/1 3/1 2; tibia 2 3/1 3/1 2 (Fig. <xref ref-type="fig" rid="F4">10</xref>). <bold>Leg II</bold>: coxa 0 0/1 0/1 0; trochanter 1 0/2 0/1 1; femur 2 3/1 2/2 1 (<italic>ad1</italic>, <italic>ad3</italic>, <italic>pd1-2</italic> and <italic>pl</italic> slightly thickened); genu 2 3/1 2/1 1; tibia 2 2/1 2/1 1; tarsus 3,3/2,3/2,3 + <italic>mv</italic>, <italic>md</italic> (<italic>al1</italic>, <italic>av1-2</italic>, <italic>pl1</italic> and <italic>pv1</italic>-2 more thickened than the others) (Fig. <xref ref-type="fig" rid="F4">11</xref>). <bold>Leg III</bold>: coxa 0 0/1 0/1 0; trochanter 1 0/2 0/1 1; femur 1 2/1 1/0 1(<italic>ad1</italic> thickened and <italic>ad2</italic> slightly thickened); genu 2 2/1 2/1 1; tibia 1 1/1 2/1 1; tarsus 3 3/2 3/2 3 + <italic>mv</italic>, <italic>md</italic> (<italic>al1</italic>, <italic>pv1</italic> and <italic>pl1</italic> thickened). <bold>Leg IV</bold>: coxa 0 0/1 0/0 0; trochanter 1 0/2 0/1 1 (<italic>av2</italic> slightly thickened); femur 1 2/1 1/0 1 (<italic>ad1</italic> slightly thickened) (Fig. <xref ref-type="fig" rid="F4">13</xref>); genu 2 2/1 3/0 1; tibia 2 1/1 3/1 2; tarsus 33/23/23 + <italic>mv</italic>, <italic>md</italic> (<italic>al1</italic> and <italic>pl1</italic> slightly thickened).</p><fig id="F4" position="float" orientation="portrait"><label>Figures 10–13.</label><caption><p><italic><tp:taxon-name><tp:taxon-name-part taxon-name-part-type="genus">Julolaelaps</tp:taxon-name-part> <tp:taxon-name-part taxon-name-part-type="species">hallidayi</tp:taxon-name-part></tp:taxon-name></italic> sp. n. (female): <bold>10</bold> Leg I <bold>11</bold> Leg II <bold>12</bold> Leg III <bold>13</bold> Leg IV.</p></caption><graphic xmlns:xlink="http://www.w3.org/1999/xlink" xlink:href="zookeys-526-105-g004.jpg" position="float" orientation="portrait" xlink:type="simple" id="oo_60044.jpg"/></fig><p><bold><italic>Insemination structures</italic></bold>. Not discernible.</p><p><bold><italic>Male</italic></bold>. Unknown.</p></tp:treatment-sec><tp:treatment-sec sec-type="Etymology"><title>Etymology.</title><p>This species is named in honour of Dr. Bruce Halliday (CSIRO Ecosystem Sciences, Canberra, Australia).</p></tp:treatment-sec><tp:treatment-sec sec-type="Remarks"><title>Remarks.</title><p>The species of the genus <italic><tp:taxon-name><tp:taxon-name-part taxon-name-part-type="genus">Julolaelaps</tp:taxon-name-part></tp:taxon-name></italic> having been reported so far can be divided into two groups: the first group consisting of 14 species with reduced number of setae on dorsal shield than <italic><tp:taxon-name><tp:taxon-name-part taxon-name-part-type="genus">Julolaelaps</tp:taxon-name-part> <tp:taxon-name-part taxon-name-part-type="species">hallidayi</tp:taxon-name-part></tp:taxon-name></italic> sp. n. (9–23 pairs), and the other with more than 29 pairs of dorsal setae (<italic>sensu</italic> <xref ref-type="bibr" rid="B21">Moraza and Kazemi 2012</xref>), which comprises seven species including <italic><tp:taxon-name><tp:taxon-name-part taxon-name-part-type="genus">Julolaelaps</tp:taxon-name-part> <tp:taxon-name-part taxon-name-part-type="species">luctator</tp:taxon-name-part></tp:taxon-name></italic> Berlese, 1916, <italic><tp:taxon-name><tp:taxon-name-part taxon-name-part-type="genus">Julolaelaps</tp:taxon-name-part> <tp:taxon-name-part taxon-name-part-type="species">dispar</tp:taxon-name-part></tp:taxon-name></italic> Berlese, 1916, <italic><tp:taxon-name><tp:taxon-name-part taxon-name-part-type="genus">Julolaelaps</tp:taxon-name-part> <tp:taxon-name-part taxon-name-part-type="species">pararotundatus</tp:taxon-name-part></tp:taxon-name></italic> Ryke, 1959, <italic><tp:taxon-name><tp:taxon-name-part taxon-name-part-type="genus">Julolaelaps</tp:taxon-name-part> <tp:taxon-name-part taxon-name-part-type="species">spirostrepti</tp:taxon-name-part></tp:taxon-name></italic> Oudemans, 1914, <italic><tp:taxon-name><tp:taxon-name-part taxon-name-part-type="genus">Julolaelaps</tp:taxon-name-part> <tp:taxon-name-part taxon-name-part-type="species">tritosternalis</tp:taxon-name-part></tp:taxon-name></italic> <xref ref-type="bibr" rid="B21">Moraza and Kazemi 2012</xref>, <italic><tp:taxon-name><tp:taxon-name-part taxon-name-part-type="genus">Julolaelaps</tp:taxon-name-part> <tp:taxon-name-part taxon-name-part-type="species">moseri</tp:taxon-name-part></tp:taxon-name></italic> Hunter &amp; Rosario, 1986, and <italic><tp:taxon-name><tp:taxon-name-part taxon-name-part-type="genus">Julolaelaps</tp:taxon-name-part> <tp:taxon-name-part taxon-name-part-type="species">hallidayi</tp:taxon-name-part></tp:taxon-name></italic> sp. n. Except for <italic><tp:taxon-name><tp:taxon-name-part taxon-name-part-type="genus">Julolaelaps</tp:taxon-name-part> <tp:taxon-name-part taxon-name-part-type="species">tritosternalis</tp:taxon-name-part></tp:taxon-name></italic>, the number of dorsal setae in the above-mentioned species is higher than in <italic><tp:taxon-name><tp:taxon-name-part taxon-name-part-type="genus">Julolaelaps</tp:taxon-name-part> <tp:taxon-name-part taxon-name-part-type="species">hallidayi</tp:taxon-name-part></tp:taxon-name></italic> sp. n. The two latter species are different from each other in that the former has 32 pairs of dorsal setae, while the latter has 33 pairs. Furthermore, the main discrepancy between them refers to the presence of <italic>S1</italic> in <italic><tp:taxon-name><tp:taxon-name-part taxon-name-part-type="genus">Julolaelaps</tp:taxon-name-part> <tp:taxon-name-part taxon-name-part-type="species">hallidayi</tp:taxon-name-part></tp:taxon-name></italic> sp. n., and absence of these structures <!--PageBreak-->in <italic><tp:taxon-name><tp:taxon-name-part taxon-name-part-type="genus">Julolaelaps</tp:taxon-name-part> <tp:taxon-name-part taxon-name-part-type="species">tritosternalis</tp:taxon-name-part></tp:taxon-name></italic>. In addition, <italic><tp:taxon-name><tp:taxon-name-part taxon-name-part-type="genus">Julolaelaps</tp:taxon-name-part> <tp:taxon-name-part taxon-name-part-type="species">tritosternalis</tp:taxon-name-part></tp:taxon-name></italic> has a disc-like structure on the base of tritosternum, while that structure is not present in <italic><tp:taxon-name><tp:taxon-name-part taxon-name-part-type="genus">Julolaelaps</tp:taxon-name-part> <tp:taxon-name-part taxon-name-part-type="species">hallidayi</tp:taxon-name-part></tp:taxon-name></italic> sp. n. Leg chaetotaxy of <italic><tp:taxon-name><tp:taxon-name-part taxon-name-part-type="genus">Julolaelaps</tp:taxon-name-part> <tp:taxon-name-part taxon-name-part-type="species">hallidayi</tp:taxon-name-part></tp:taxon-name></italic> sp. n., is different from that of <italic><tp:taxon-name><tp:taxon-name-part taxon-name-part-type="genus">Julolaelaps</tp:taxon-name-part> <tp:taxon-name-part taxon-name-part-type="species">tritosternalis</tp:taxon-name-part></tp:taxon-name></italic> Moraza &amp; Kazemi, 2012: tibia I and III in <italic><tp:taxon-name><tp:taxon-name-part taxon-name-part-type="genus">Julolaelaps</tp:taxon-name-part> <tp:taxon-name-part taxon-name-part-type="species">hallidayi</tp:taxon-name-part></tp:taxon-name></italic> sp. n. bears two <italic>pl</italic> and one <italic>al</italic> while in <italic><tp:taxon-name><tp:taxon-name-part taxon-name-part-type="genus">Julolaelaps</tp:taxon-name-part> <tp:taxon-name-part taxon-name-part-type="species">tritosternalis</tp:taxon-name-part></tp:taxon-name></italic> tibia I and III are with one <italic>pl</italic> and two <italic>al</italic>.</p><!--PageBreak--></tp:treatment-sec><ref-list><ref id="B7"><mixed-citation xmlns:xlink="http://www.w3.org/1999/xlink" xlink:type="simple"><person-group><name name-style="western"><surname>Evans</surname><given-names>GO</given-names></name><name name-style="western"><surname>Till</surname><given-names>WM</given-names></name></person-group> (<year>1965</year>) <article-title>Studies on the British <tp:taxon-name><tp:taxon-name-part taxon-name-part-type="family">Dermanyssidae</tp:taxon-name-part></tp:taxon-name> (<tp:taxon-name><tp:taxon-name-part taxon-name-part-type="subclass">Acari</tp:taxon-name-part></tp:taxon-name>: <tp:taxon-name><tp:taxon-name-part taxon-name-part-type="order">Mesostigmata</tp:taxon-name-part></tp:taxon-name>). Part 1. External morphology.</article-title> <source>Bulletin of the British Museum of Natural History (Zoology)</source> <volume>13</volume>: <fpage>247</fpage>–<lpage>294</lpage>. </mixed-citation></ref><ref id="B21"><mixed-citation xmlns:xlink="http://www.w3.org/1999/xlink" xlink:type="simple"><person-group><name name-style="western"><surname>Moraza</surname><given-names>ML</given-names></name><name name-style="western"><surname>Kazemi</surname><given-names>S</given-names></name></person-group> (<year>2012</year>) <article-title>Description of a new millipede-associated species (<tp:taxon-name><tp:taxon-name-part taxon-name-part-type="subclass">Acari</tp:taxon-name-part></tp:taxon-name>: <tp:taxon-name><tp:taxon-name-part taxon-name-part-type="order">Mesostigmata</tp:taxon-name-part></tp:taxon-name>: <tp:taxon-name><tp:taxon-name-part taxon-name-part-type="family">Laelapidae</tp:taxon-name-part></tp:taxon-name>) from Iran and a key to species of <italic><tp:taxon-name><tp:taxon-name-part taxon-name-part-type="genus">Julolaelaps</tp:taxon-name-part></tp:taxon-name></italic> Berlese.</article-title> <source>International Journal of Acarology</source> <volume>38</volume>(<issue>1</issue>): <fpage>6</fpage>–<lpage>17</lpage>. doi: <ext-link xlink:type="simple" ext-link-type="doi" xlink:href="10.1080/01647954.2011.583273">10.1080/01647954.2011.583273</ext-link> </mixed-citation></ref></ref-list></tp:taxon-treatment>
